# Supplementary material for: Structure-activity relationship and target investigation of 2-aryl quinolines with nematocidal activity
Source: Int J Parasitol Drugs Drug Resist. 2024 Jan 23;24:100522. doi: 10.1016/j.ijpddr.2024.100522 (PMC10845918; doi:10.1016/j.ijpddr.2024.100522)
Supplement: Multimedia component 3 [file mmc3.xlsx]

## Sheet: Supplementary Table 3
Additional File 3. Supplementary in silico structural and docking raw data of ABX464 with HCON_00074590.
Protein designation	UniProt accession number	Model	Vina score		Alphafold2 predicted structure										In silico docking model one										In silico docking model one (binding cavity)
HCON_00074590	A0A7I5E8V5	1	-10.4
		2	-10.1
		3	-10.1
		4	-9.3
		5	-9.1
		6	-8.8
		7	-7.8
		8	-7.6
		9	-7.6
															In silico docking model two										In silico docking model two (binding cavity)
															In silico docking model three										In silico docking model three (binding cavity)
													In silico docking model thre+N91e+P61:AH181 (binding cavity)
